# Supplementary material for: Essential Oils Encapsulated in Zeolite Structures as Delivery Systems (EODS): An Overview
Source: Molecules. 2022 Dec 3;27(23):8525. doi: 10.3390/molecules27238525 (PMC9740572; doi:10.3390/molecules27238525)
Supplement: Supplementary file 1 [file molecules-27-08525-s001.zip]

Archive with 1 entries (1 files):
- molecules-1986620-supplementary.pdf
